# Supplementary material for: The soil Mycobacterium sp. promotes health and longevity through different bacteria‐derived molecules in Caenorhabditis elegans
Source: Aging Cell. 2024 Nov 19;24(3):e14416. doi: 10.1111/acel.14416 (PMC11896450; doi:10.1111/acel.14416)
Supplement: Supplementary file 8 — Table S1. [file ACEL-24-e14416-s008.xlsx]

## Sheet: sheet1
Lifespan screening of 14th survival rate in CF512
Phylum	Genus	No.	Developmental	14th survival rate		Notes:
Control: Escherichia coli		OP50		0.527023		E: equal
Proteobacteria	Pseudomonas	Root9	F	0.60613		A: arrest
Proteobacteria	Pseudomonas	Root71	F	0.613442		S: slow
Proteobacteria	Pseudomonas	Root401	S	0.5		F: fast
Proteobacteria	Pseudomonas	Root562	F	0.570513		D: detremental
Proteobacteria	Pseudomonas	Root68	S	0.518293
Proteobacteria	Ensifer	Root258	F	0.439827
Proteobacteria	Ensifer	Root74	E	0.423963		Blue: Proteobacteria
Proteobacteria	Ensifer	Root558	E	0.457143		Green：Actinobacteria
Proteobacteria	Ensifer	Root127	S	0.517783		Pink: Bacteroidetes
Proteobacteria	Ensifer	Root278	S	0.517783		Orange：Firmicutes
Proteobacteria	Ensifer	Root231	F	0.430743
Proteobacteria	Ensifer	Root1298	S	0.356061
Proteobacteria	Ensifer	Root1312	S	0.508523
Proteobacteria	Rhizobium	Root149	F	0.381879
Proteobacteria	Rhizobium	Root274	E	0.688686
Proteobacteria	Rhizobium	Root651	E	0.23764
Proteobacteria	Rhizobium	Root564	E	0.364035
Proteobacteria	Rhizobium	Root1203	F	0.226529
Proteobacteria	Rhizobium	Root483D2	S	0.0483871
Proteobacteria	Rhizobium	Root482	E	0.507143
Proteobacteria	Rhizobium	Root1240	F	0.714286
Proteobacteria	Acidovorax	Root402	E	0.683076
Proteobacteria	Acidovorax	Root219	F	0.671053
Proteobacteria	Acidovorax	Root568	E	0.79638
Proteobacteria	Acidovorax	Root70	E	0.84985
Proteobacteria	Variovorax	Root473	E	0.558824
Proteobacteria	Variovorax	Root411	S	0.425
Proteobacteria	Lysobacter	Root604	A	D
Proteobacteria	Lysobacter	Root690	A	D
Proteobacteria	Lysobacter	Root983	A	D
Proteobacteria	Lysobacter	Root916	A	D
Proteobacteria	Lysobacter	Root76	A	D
Proteobacteria	Lysobacter	Root96	A	D
Proteobacteria	Rhodanobacter	Root627	A	D
Proteobacteria	Rhodanobacter	Root480	A	D
Proteobacteria	Rhodanobacter	Root179	A	D
Proteobacteria	Rhodanobacter	Root561	A	D
Proteobacteria	Pseudoxanthomonas	Root65	S	0.441667
Proteobacteria	Bordetella	Root170	E	0.482563
Proteobacteria	Bordetella	Root565	S	0.605683
Proteobacteria	Bordetella	Root83	S	0.582983
Proteobacteria	Massilia	Root133	S	0.412393
Proteobacteria	Massilia	Root1485	E	0.318182
Proteobacteria	Sphingopyxis	Root154	E	0.390756
Proteobacteria	Sphingopyxis	Root1497	E	0.240476
Proteobacteria	Sphingopyxis	Root214	E	0.471429
Proteobacteria	Sphingomonas	Root50	E	0.153571
Proteobacteria	Sphingomonas	Root720	E	0.48366
Proteobacteria	Sphingomonas	Root241	F	0.512195
Proteobacteria	Sphingomonas	Root1294	A	D
Proteobacteria	Sphingomonas	Root710	F	0.51161
Proteobacteria	Mesorhizobium	Root554	S	0.392435
Proteobacteria	Mesorhizobium	Root552	A	D
Proteobacteria	Mesorhizobium	Root695	S	0.444972
Proteobacteria	Mesorhizobium	Root172	E	0.380952
Proteobacteria	Mesorhizobium	Root1471	S	0.359776
Proteobacteria	Aminobacter	Root100	S	0.352941
Proteobacteria	Brevundimonas	Root1423	S	0.512821
Proteobacteria	Brevundimonas	Root1279	A	D
Proteobacteria	Phenylobacterium	Root700	S	0.510623
Proteobacteria	Phenylobacterium	Root1277	A	D
Proteobacteria	Phenylobacterium	Root1290	S	0.503584
Proteobacteria	Caulobacter	Root655	S	0.593355
Proteobacteria	Devosia	Root685	S	0.3681
Proteobacteria	Devosia	Root436	E	0.394737
Proteobacteria	Devosia	Root635	F	0.490741
Proteobacteria	Devosia	Root105	S	0.422222
Proteobacteria	Bosea	Root483D1	S	0.442191
Proteobacteria	Bosea	Root670	S	0.338095
Proteobacteria	Afipia	Root123D2	S	0.360544
Proteobacteria	Pelomonas	Root1444	S	0.50336
Proteobacteria	Methylibium	Root1272	A	D
Proteobacteria	Cupriavidus	Root919	E	0.222222
Proteobacteria	Altererythrobacter	Root672	F	0.506757
Proteobacteria	Acinetobacter	Root1280	S	0.534159
Actinobacteria	Streptomyces	Root431	A	D
Actinobacteria	Streptomyces	Root1304	A	D
Actinobacteria	Streptomyces	Root63	A	D
Actinobacteria	Streptomyces	Root66D1	A	D
Actinobacteria	Streptomyces	Root264	A	D
Actinobacteria	Streptomyces	Root369	A	D
Actinobacteria	Streptomyces	Root1310	A	D
Actinobacteria	Streptomyces	Root1319	A	D
Actinobacteria	Kitasatospora	Root107	A	D
Actinobacteria	Kitasatospora	Root187	S	0.313725
Actinobacteria	Microbacterium	Root166	A	D
Actinobacteria	Microbacterium	Root322	A	D
Actinobacteria	Microbacterium	Root53	A	D
Actinobacteria	Agromyces	Root81	A	D
Actinobacteria	Agromyces	Root1464	A	D
Actinobacteria	Leifsonia	Root60	A	D
Actinobacteria	Leifsonia	Root112D2	A	D
Actinobacteria	Nocardioides	Root1257	S	0.462963
Actinobacteria	Nocardioides	Root614	S	0.55746
Actinobacteria	Nocardioides	Root151	S	0.479475
Actinobacteria	Nocardioides	Root190	E	0.66317
Actinobacteria	Nocardioides	Root122	E	0.764493
Actinobacteria	Nocardioides	Root682	E	0.402703
Actinobacteria	Nocardioides	Root79	E	0.678571
Actinobacteria	Nocardioides	Root140	S	0.546908
Actinobacteria	Aeromicrobium	Root236	A	D
Actinobacteria	Aeromicrobium	Root344	S	0.366667
Actinobacteria	Aeromicrobium	Root495	E	0.695378
Actinobacteria	Aeromicrobium	Root472D3	S	0.785115
Actinobacteria	Nocardia	Root136	A	D
Actinobacteria	Mycobacterium	Root265	E	0.691123
Actinobacteria	Cellulomonas	Root137	S	0.513072
Actinobacteria	Cellulomonas	Root485	A	D
Actinobacteria	Cellulomonas	Root930	A	D
Actinobacteria	Terrabacter	Root181	A	D
Bacteroidetes	Flavobacterium	Root186	S	0.317418
Bacteroidetes	Flavobacterium	Root901	S	0.391204
Bacteroidetes	Flavobacterium	Root935	E	0.442857
Firmicutes	Bacillus	Root920	E	0.423533
Firmicutes	Bacillus	Root11	A	D
Firmicutes	Bacillus	Root131	A	D
Firmicutes	Bacillus	Root959	A	D
Firmicutes	Paenibacillus	Root1311	A	D
Firmicutes	Paenibacillus	Root444D2	E	0.4875

## Sheet: sheet2
Diverse bacterial species show positive effects on host longDiverse bacterial species show positive effects on host longevity through lifespan screening
Phylum	Genus	No.	Developmental	Lifespan extension level (vs OP50)
				CF512 - 14th survival rate	N2 - Median survival
Proteobacteria	Pseudomonas	Root9	F	0.1501	No		Notes:
Proteobacteria	Pseudomonas	Root71	F	0.163976	No		E: equal
Proteobacteria	Pseudomonas	Root562	F	0.082519	No		S: slow
Proteobacteria	Rhizobium	Root274	E	0.306746	/		F: fast
Proteobacteria	Rhizobium	Root1240	F	0.355321	0.14285
Proteobacteria	Bordetella	Root565	S	0.149252	0.3571
Proteobacteria	Bordetella	Root83	S	0.106181	/		Blue: Proteobacteria
Proteobacteria	Acidovorax	Root402	E	0.296102	/		Green：Actinobacteria
Proteobacteria	Acidovorax	Root219	F	0.273288	0.2667
Proteobacteria	Acidovorax	Root568	E	0.511091	0.2667
Proteobacteria	Acidovorax	Root70	E	0.612547	0.0667
Proteobacteria	Variovorax	Root473	E	0.0603392	0.1333
Proteobacteria	Caulobacter	Root655	S	0.125862	0.4
Actinobacteria	Nocardioides	Root614	S	0.0577514	0.1875
Actinobacteria	Nocardioides	Root190	E	0.258332	0.4375
Actinobacteria	Nocardioides	Root122	E	0.450586	0.25
Actinobacteria	Nocardioides	Root79	E	0.287555	/
Actinobacteria	Nocardioides	Root140	S	0.0377296	/
Actinobacteria	Aeromicrobium	Root495	E	0.319445	0.25
Actinobacteria	Aeromicrobium	Root472D3	S	0.489716	0.1875
Actinobacteria	Mycobacterium	Root265	E	0.311371	0.5
