# Supplementary material for: The soil Mycobacterium sp. promotes health and longevity through different bacteria‐derived molecules in Caenorhabditis elegans
Source: Aging Cell. 2024 Nov 19;24(3):e14416. doi: 10.1111/acel.14416 (PMC11896450; doi:10.1111/acel.14416)
Supplement: Supplementary file 9 — Table S2. Source data of all lifespan assays. [file ACEL-24-e14416-s010.xlsx]

## Sheet: Fig 1 and Fig S2
Related Figs	Stain name	Treament	Repeat	Total animals	Deaths	Censored animals	Median lifespan(Days)	Notes
1b	N2	OP50	#1	100	89	11	14	Nested in 1c, S2a, S2b and S2c.
			#2	57	51	6
	N2	Root1240	#1	100	90	10	16	N2 Root1240 vs N2 OP50, P = 0.0251
			#2	60	55	5
1c	N2	Root565	#1	100	85	15	19	N2 Root565 vs N2 OP50, P < 0.0001
			#2	78	71	7
S2a	N2	Root71	#1	80	77	3	15	N2 Root71 vs N2 OP50, P = 0.5585
			#2	80	74	6
S2b	N2	Root9	#1	100	86	14	12	N2 Root9 vs N2 OP50, P < 0.0001
			#2	61	57	4
S2c	N2	Root562	#1	80	77	3	15	N2 Root562 vs N2 OP50, P = 0.0002
			#2	71	68	3
1d	N2	OP50	#1	100	77	23	15	Nested in 1e, 1f.
			#2	100	80	20
	N2	Root70	#1	100	93	7	16	N2 Root70 vs N2 OP50, P < 0.0001
			#2	70	68	2
1e	N2	Root473	#1	100	84	16	17	N2 Root473 vs N2 OP50, P < 0.0001
			#2	100	79	21
1f	N2	Root655	#1	80	76	4	21	N2 Root655 vs N2 OP50, P < 0.0001
			#2	81	69	12
1g	N2	OP50	#1	100	88	12	16	Nested in 1h, 1i.
			#2	100	93	7
	N2	Root122	#1	100	85	15	20	N2 Root122 vs N2 OP50, P < 0.0001
			#2	100	85	15
1h	N2	Root472D3	#1	60	51	9	19	N2 Root472D3 vs N2 OP50, P < 0.0001
			#2	51	43	8
1i	N2	Root265	#1	86	80	6	24	N2 Root265 vs N2 OP50, P < 0.0001
			#2	84	79	5
1j	N2	OP50-OP50	#1	100	87	13	17
			#2	78	70	8
		Root265-Root265	#1	100	85	15	23	vs OP50-OP50, P < 0.0001
			#2	84	74	10
		OP50-Root265	#1	100	92	8	23	vs OP50-OP50, P < 0.0001
			#2	100	89	11
		Root265-OP50	#1	100	95	5	19	vs OP50-OP50, P < 0.0001
			#2	83	73	10
S2d	N2	OP50	#1	88	60	28	16
			#2	87	59	28
		M. smegmatis MC2 155	#1	53	40	13	20	vs OP50, P < 0.0001
			#2	50	40	10
		M. litorale (CGMCC4.5724)	#1	65	45	20	33	vs OP50, P < 0.0001
			#2	66	45	21
S2e	N2	OP50	#1	92	64	28	16
			#2	78	50	28
		M. phlei (CGMCC 4.1180)	#1	51	34	17	16	vs OP50, P = 0.2892
			#2	49	33	16

## Sheet: Fig 2 
Related Figs	Stain name	Treament	Repeat	Total animals	Deaths	Censored animals	Median lifespan(Days)	Notes
2a	N2	dead OP50	#1	75	70	5	19	Nested in 2b and 2c.
			#2	73	68	5
		dead Root265	#1	86	66	20	38	vs dead OP50, P < 0.0001
			#2	82	65	17
2b	N2	Transfer to dRoot265
		From D1	#1	45	38	7	36	Nested in 2c. (vs dead OP50, P < 0.0001)
			#2	44	39	5
		From D3	#1	50	44	6	34	vs dead OP50, P < 0.0001
			#2	36	25	11
		From D5	#1	92	59	33	30	vs dead OP50, P < 0.0001
			#2	84	58	26
		From D7	#1	77	62	15	26	vs dead OP50, P < 0.0001
			#2	71	46	25
2c	N2	dRoot265 feeding
		From D1 to D3	#1	91	72	19	26	vs dead OP50, P < 0.0001
			#2	90	66	24
		From D1 to D5	#1	92	80	12	30	vs dead OP50, P < 0.0001
			#2	70	61	9
		From D1 to D7	#1	83	64	19	30	vs dead OP50, P < 0.0001
			#2	61	50	11

## Sheet: Fig 3 and Fig S3
Related Figs	Stain name	Treament	Repeat	Total animals	Deaths	Censored animals	Median lifespan(Days)	Notes
3a	N2	OP50	#1	117	117	0	15	Nested in 3b.
			#2	45	45	0
		Root265	#1	46	44	2	22
			#2	42	40	2
	daf-16(mgDf50)	OP50	#1	50	44	6	13
			#2	40	35	5
		Root265	#1	80	78	2	17
			#2	42	40	2
3b	N2	Root265	#1	60	60	0	19
			#2	60	60	0
	rsks-1(ok1255)	OP50	#1	69	67	2	20
			#2	79	77	2
		Root265	#1	68	68	0	22
			#2	56	55	1
3c	N2	OP50	#1	80	57	23	15
			#2	80	55	25
		Root265	#1	70	66	4	24
			#2	40	35	5
	skn-1(zj15)	OP50	#1	80	56	24	16
			#2	80	56	24
		Root265	#1	80	58	22	18
			#2	40	26	14
3d	N2	OP50	#1	50	26	24	17
			#2	44	29	15
		Root265	#1	100	73	27	24
			#2	50	36	14
	eat-2(ad1116)	OP50	#1	55	26	29	28
			#2	43	25	18
		Root265	#1	60	37	23	31
			#2	42	24	18
3e	N2	OP50	#1	100	89	11	14
			#2	57	51	6
		Root265	#1	100	94	6	24
			#2	70	65	5
	pmk-1(km25)	OP50	#1	100	69	31	13
			#2	50	39	11
		Root265	#1	100	92	8	23
			#2	50	44	6
3f	N2	OP50	#1	80	61	19	15
			#2	80	56	24
		Root265	#1	71	66	5	24
			#2	40	35	5
	zip-2(ok3730)	OP50	#1	70	42	28	13
			#2	40	30	10
		Root265	#1	100	92	8	18
			#2	56	54	2
3g	N2	OP50	#1	75	61	14	17
			#2	73	56	17
		Root265	#1	75	66	9	26
			#2	40	36	4
	kgb-1(km21)	OP50	#1	63	38	25	15
			#2	42	30	12
		Root265	#1	68	63	5	22
			#2	44	41	3
S3a	N2	OP50	#1	80	61	19	17
			#2	80	56	24
		Root265	#1	80	65	15	26
			#2	40	36	4
	daf-2(e1370)	OP50	#1	78	36	42	37
			#2	85	44	41
		Root265	#1	88	19	69	48
			#2	35	14	21
S3b	N2	OP50	#1	80	80	0	16
			#2	120	108	12
		Root265	#1	100	87	13	20
			#2	91	91	0
	akt-1(mg144)	OP50	#1	52	46	6	21
			#2	51	45	6
		Root265	#1	68	55	13	24
			#2	50	40	10

## Sheet: Fig 4 and Fig S4
Related Figs	Stain name	Treament	Repeat	Total animals	Deaths	Censored animals	Median lifespan(Days)	Notes
4a	N2	Vehicle	#1	93	92	1	18
			#2	84	84	0
		Aqueous extracts	#1	73	65	8	20	vs Vehicle, P < 0.0001
			#2	62	57	5
4b	N2	Vehicle	#1	134	134	0	16
			#2	100	100	0
		PSs	#1	101	101	0	18	vs Vehicle, P < 0.0001
			#2	99	99	0
4c	N2	Vehicle	#1	43	43	0	15
			#2	54	54	0
		Root265 PSs
		125 ug/plate	#1	57	57	0	15	vs Vehicle, P = 0.0005
			#2	54	54	0
		250 ug/plate	#1	117	116	1	15	vs Vehicle, P = 0.0003
			#2	69	64	5
		500 ug/plate	#1	113	113	0	15	vs Vehicle, P = 0.0017
			#2	59	56	3
4d	N2	Vehicle	#1	57	56	1	15
			#2	52	52	0
		PSs	#1	49	47	2	19
			#2	33	32	1
	daf-16(mgDf50)	Vehicle	#1	61	61	0	15
			#2	60	53	7
		PSs	#1	47	46	1	15
			#2	65	64	1
S4a	N2	Vehicle	#1	64	64	0	13
			#2	44	44	0
		Kanamycin-killed Root265	#1	67	67		20	vs Vehicle, P < 0.0001
			#2	56	56	0
S4b	N2	Vehicle	#1	117	117	0	16
			#2	45	45	0
		Heat-killed Root265	#1	71	67	4	20	vs Vehicle, P < 0.0001
			#2	59	56	3
S4e	N2	Vehicle	#1	44	44	0	15
			#2	44	44	0
		Aqueous extracts	#1	42	42	0	19	extended 26.7% in N2.
			#2	44	44	0
		<50 kDa	#1	36	36	0	15	extended 0% in N2.
			#2	42	42	0
		>50 kDa	#1	41	41	0	17	extended 13.3% in N2.
			#2	45	42	3
S4f	N2	Vehicle	#1	59	57	2	15
			#2	60	60	0
		M.litorale PSs	#1	42	42	0	19	vs Vehicle, P < 0.0001
			#2	58	58	0
S4g	N2	Vehicle	#1	46	45	1	17
			#2	40	40	0
		M.smegmatis PSs	#1	59	59	0	20	vs Vehicle, P < 0.0001
			#2	40	40	0
S4h	N2	Vehicle	#1	100	82	18	16
			#2	64	47	17
			#3	50	36	14
		OP50 PSs	#1	90	81	9	16	vs Vehicle, P = 0.5029, ns
			#2	100	89	11
			#3	100	79	21
		Root265 PSs	#1	100	85	15	18	vs Vehicle, P < 0.0001
			#2	100	82	18
			#3	82	70	12

## Sheet: Fig 5 and Fig S5
Related Figs	Stain name	Treament	Repeat	Total animals	Deaths	Censored animals	Median lifespan(Days)	Notes
5a	N2	Vehicle	#1	117	117	0	15
			#2	45	45	0
		Cell debris	#1	63	60	3	17	vs Vehicle, P < 0.0001
			#2	36	36	0
5b	N2	Vehicle	#1	186	172	14	14	Nested in S5c.
			#2	156	152	4
		AGP	#1	81	77	4	19	vs Vehicle, P < 0.0001
			#2	66	60	6
5c	N2	AGP supplementation
		500 ug/plate	#1	81	77	4	19	vs Vehicle, P < 0.0001
			#2	66	60	6
		1000 ug/plate	#1	107	102	5	19	vs Vehicle, P < 0.0001
			#2	107	99	8
		2000 ug/plate	#1	83	80	3	17	vs Vehicle, P < 0.0001
			#2	110	107	3
S5a	N2	Vehicle	#1	100	93	7	16
			#2	100	88	12
		OP50 PG	#1	100	96	4	18	vs Vehicle, P = 0.0003
			#2	94	91	3
		Root265 AGP	#1	80	76	4	19	vs OP50 PG, P < 0.0001
			#2	80	80	0
S5b	N2	Vehicle	#1	56	52	4	18		Nested in S5d.
			#2	78	71	7
		AGP	#1	84	84	0	20	extended 11.1% in N2.
			#2	77	66	11
	daf-16(mgDf50)	Vehicle	#1	89	89	0	14
			#2	85	83	2
		AGP	#1	85	79	6	15
			#2	85	79	6
S5c	N2	Vehicle	#1	45	44	1	15
			#2	117	114	3
		AGP	#1	45	42	3	19
			#2	88	88	0
	skn-1(zj15)	Vehicle	#1	57	57	0	17
			#2	93	93	0
		AGP	#1	84	80	4	19
			#2	56	56	0
S5d	N2	PSs	#1	45	41	4	20	extended 11.1% in N2.
			#2	34	31	3
		PSs+AGP	#1	54	51	3	23	extended 27.8% in N2.
			#2	39	38	1

## Sheet: Fig 6 and Fig S6
Related Figs	Stain name	Treament	Repeat	Total animals	Deaths	Censored animals	Median lifespan(Days)	Notes
6a	N2	Vehicle	#1	61	60	1	17
			#2	22	22	0
		Elute A	#1	59	59	0	15
			#2	39	39	0
		Elute B	#1	71	70	1	17	extended 0% in N2.
			#2	50	50	0
		Elute C	#1	52	52	0	17	extended 0% in N2.
			#2	45	45	0
		Elute D	#1	61	61	0	21	extended 23.5% in N2.
			#2	60	60	0
S6a	N2	Vehicle	#1	50	48	2	17
			#2	45	40	5
		Organic extracts	#1	45	44	1	17	vs Vehicle, P = 0.0503
			#2	42	36	6
S6b	N2	Vehicle	#1	61	60	1	17	Nested in S6c and S6d.
			#2	22	22	0
		M.litorale Elute D	#1	56	56	0	19	extended 11.8% in N2.
			#2	50	50	0
S6c		M.smegmatis Elute D	#1	65	61	4	19	extended 11.8% in N2.
			#2	61	61	0
S6d		E.coli Elute D	#1	49	49	0	15
			#2	40	40	0
S6e	N2	Vehicle	#1	117	117	0	16
			#2	46	45	1
		Elute D	#1	56	56	0	20
			#2	32	30	2
	daf-16(mgDf50)	Vehicle	#1	52	50	2	14
			#2	46	46	0
		Elute D	#1	52	50	2	18
			#2	48	47	1
S6f	N2	Vehicle-H2O	#1	83	72	11	16
		Vehicle-DMSO		100	96	4	16
		Elute-D		100	94	6	18	extended 12.5% in N2.
		PSs		100	92	8	18	extended 12.5% in N2.
		AGP		100	91	9	20	extended 25% in N2.
		Three components mixed		100	95	5	22	extended 37.5% in N2.
		Vehicle-H2O	#2	100	89	11	16
		Vehicle-DMSO		100	94	6	16
		Elute-D		100	95	5	18	extended 12.5% in N2.
		PSs		100	87	13	20	extended 25% in N2.
		AGP		100	89	11	20	extended 25% in N2.
		Three components mixed		100	85	15	22	extended 37.5% in N2.
		Vehicle-H2O	#3	100	96	4	16
		Vehicle-DMSO		100	95	5	16
		Elute-D		91	83	8	18	extended 12.5% in N2.
		PSs		100	85	15	18	extended 12.5% in N2.
		AGP		91	82	9	18	extended 12.5% in N2.
		Three components mixed		100	86	14	20	extended 25% in N2.
