# Supplementary material for: The soil Mycobacterium sp. promotes health and longevity through different bacteria‐derived molecules in Caenorhabditis elegans
Source: Aging Cell. 2024 Nov 19;24(3):e14416. doi: 10.1111/acel.14416 (PMC11896450; doi:10.1111/acel.14416)
Supplement: Supplementary file 10 — Table S3. Source data of other physiological phenotype assays. [file ACEL-24-e14416-s009.xlsx]

## Sheet: Fig 2
Fig 2d development stage									Fig 2e Brood size						Fig 2f Motility
OP50 repeats	L4	L4-Percent	YD	YD-Percent	D1	D1-Percent	Sum		OP50	Root265						OP50-D2	Root265-D2	OP50-D9	Root265-D9
1	20	0.25974	42	0.545455	15	0.194805	77		205	216					1	46	57	17	23
2	27	0.262136	54	0.524272	22	0.213592	103		215	196					2	53	58	11	25
3	19	0.22093	50	0.581395	17	0.197674	86		199	232					3	50	49	13	20
4	22	0.211538	57	0.548077	25	0.240385	104		210	188					4	52	53	15	22
									209	245					5	48	55	17	20
OP50		0.238586		0.5498		0.211614	370		221	184					6	55	56	26	27
									193	221					7	50	53	28	27
Root265 repeats	L4	L4-Percent	YD	YD-Percent	D1	D1-Percent	Sum		215	198					8	50	59	24	15
1	6	0.0645161	30	0.322581	57	0.612903	93		215	195					9	49	51	4	30
2	13	0.147727	30	0.340909	45	0.511364	88		200	204					10	49	49	20	20
3	13	0.147727	34	0.386364	41	0.465909	88		204	217					11	47	59	25	25
4	9	0.125	26	0.361111	37	0.513889	72		207	208					12	54	58	16	27
															13	51	54	8	23
Root265		0.121243		0.352741		0.526016	341								14	53	50	9	24
															15	56	57	9	16
															16	51	56	15	26
															17	49	54	13	23
															18	51	52	25	23
															19	50	60	9	25
															20	50	50	24	19
	Fig 2h Intestine permeability
	Repeats				#1						#2						#3
		intact	leaky	overall	intact ratio	leaky ratio		intact	leaky	overall	intact ratio	leaky ratio		intact	leaky	overall	intact ratio	leaky ratio
	OP50-D2	30	0	30	100	0		32	0	32	100	0		22	0	22	100	0
	Root265-D2	30	0	30	100	0		32	0	32	100	0		19	0	19	100	0
	OP50-D9	25	32	57	43.8596	56.1404		30	34	64	46.875	53.125		16	20	36	44.4444	55.5556
	Root265-D9	59	13	72	81.9444	18.0556		51	17	68	75	25		30	11	41	73.1707	26.8293
	Fig 2j Ratio of BAS-1::GFP worms
					#1						#2						#3
	Repeats	high	low	overall	high ratio	low ratio		high	low	overall	high ratio	low ratio		high	low	overall	high ratio	low ratio	Sum
	OP50-D2	19	5	24	79.1667	20.8333		24	8	32	75	25		12	4	16	75	25	72
	Root265-D2	20	6	24	83.3333	25		27	7	34	79.4118	20.5882		15	4	19	78.9474	21.0526	77
	OP50-D9	4	16	24	16.6667	66.6667		9	42	51	17.6471	82.3529		5	20	25	20	80	100
	Root265-D9	14	10	24	58.3333	41.6667		26	22	48	54.1667	45.8333		15	10	25	60	40	97
	Fig 2k BAS-1::GFP Relative fluorescence					Fig 2l GMC101
	OP50-D2	Root265-D2	OP50-D9	Root265-D9				Paralyzed number	Total number	Paralyzed ratio
	0.775061	1.62226	0.435373	0.590232		OP50	repeat-1	59	64	0.921875
	1.06773	1.3722	0.366628	0.806081			repeat-2	55	60	0.916667
	0.884278	1.49018	0.575287	1.31242			repeat-3	113	123	0.918699
	1.07787	0.988001	0.164149	0.789036		Root265	repeat-1	0	125	0
	0.851844	1.15696	0.195532	0.70062			repeat-2	0	124	0
	0.792308	1.30228	0.271386	1.25539			repeat-3	0	124	0
	1.62072	1.17368	0.24796	1.15926
	1.28831	0.447329	0.255836	1.21585
	0.587364	1.28463	0.545762	1.28047
	0.835849	1.79546	0.488407	0.910895
	0.601582	1.69448	0.682121	1.05856
	0.826276	1.60505	0.410735	1.34566
	1.36065	1.20668	0.263591	1.00638
	1.00783	1.58449	0.321915	1.15841
	1.22845	1.37478	0.375352	0.846795
	1.19387	1.03461	0.574762	1.03223
		1.47677	0.549316	1.21278
	average-	1.09148	0.310283	0.722189
	1	1.45771	0.533321	1.28023
		1.43598	0.27898	1.09096
		1.0006	0.326197
			0.429759	average-
		average-	0.244244	1.03872
		1.31408	0.519831
			0.31622
			0.311131
			0.411058
			0.841504
			0.291461
			0.280434
			average-
			0.393951

## Sheet: Fig 3
Fig 3i DAF-16::GFP summary
				#1						#2						#3
	strong	weak	overall	strong ratio	weak ratio		strong	weak	overall	strong ratio	weak ratio		strong	weak	overall	strong ratio	weak ratio	Sum
OP50	9	21	30	30	70		14	27	41	34.1463	65.8537		7	12	19	36.8421	63.1579	90
Root265	26	8	34	76.4706	23.5294		21	8	29	72.4138	27.5862		15	7	22	68.1818	31.8182	85

## Sheet: Fig 4 
Fig 4e Motility
Vehicle-D2	PSs-D2	Vehicle-D9	PSs-D9
64	52	43	36
63	59	12	53
60	46	52	55
56	53	36	42
65	53	23	33
63	47	50	47
55	47	27	45
54	50	44	46
61	52	47	51
62	51	8	42
64	52	56	41
67	55	33	52
59	54	42	47
64	48	47	45
57	52	10	46
62	46	15	35
55	47	28	43
56	51	37	56
60	51	40	42
62	50	44	38
Fig 4f Intestine permeability
Repeats				#1						#2						#3
	intact	leaky	overall	intact ratio	leaky ratio		intact	leaky	overall	intact ratio	leaky ratio		intact	leaky	overall	intact ratio	leaky ratio	Sum
Vehicle-D2	30	0	30	100	0		19	0	19	100	0		24	0	24	100	0	73
PSs-D2	30	0	30	100	0		16	0	16	100	0		15	0	15	100	0	61
Vehicle-D9	11	30	41	26.8293	73.1707		15	38	53	28.3019	71.6981		6	16	22	27.2727	72.7273	116
PSs-D9	20	22	42	47.619	52.381		20	24	44	45.4545	54.5455		11	14	25	44	56	111

## Sheet: Fig 5
Fig 5d
Vehicle-D2	AGP-D2	Vehicle-D9	AGP-D9
63	53	46	45
63	54	17	56
59	39	56	42
55	49	33	33
67	50	27	50
62	48	47	46
55	58	47	46
51	48	41	54
62	59	36	38
62	47	10	49
62	53	55	50
65	53	34	38
56	50	44	55
57	49	44	47
61	52	12	48
55	50	12	51
62	47	29	35
58	46	48	43
59	54	25	55
63	53	42	46
Fig 5e Intestine permeablity
				#1						#2						#3
Repeats	intact	leaky	overall	intact ratio	leaky ratio		intact	leaky	overall	intact ratio	leaky ratio		intact	leaky	overall	intact ratio	leaky ratio	Sum
Vehicle-D2	30	0	30	100	0		22	0	22	100	0		36	0	36	100	0	88
AGP-D2	30	0	30	100	0		23	0	23	100	0		30	0	30	100	0	83
Vehicle-D9	12	20	42	28.5714	47.619		6	13	19	31.5789	68.4211		7	20	27	25.9259	74.0741	88
AGP-D9	24	24	48	50	50		13	11	24	54.1667	45.8333		12	15	27	44.4444	55.5556	99
		Fig 5f GMC101
			Paralyzed number	Total number	Paralyzed ratio
	Vehicle	repeat-1	58	61	0.95082
		repeat-2	56	62	0.903226
		repeat-3	113	123	0.918699
	Elute D	repeat-1	12	124	0.0967742
		repeat-2	10	124	0.0806452
		repeat-3	11	124	0.0887097

## Sheet: Fig 6
Fig 6c
Vehicle-D2	Elute D-D2	Vehicle-D9	Elute D-D9
59	52	55	55
58	58	54	56
56	47	53	57
57	51	49	52
54	51	39	53
54	48	40	50
59	47	42	53
61	52	45	48
59	53	38	45
53	57	30	51
58	51	32	40
58	50	31	46
57	49	28	55
55	48	25	51
56	53	10	30
60	45	18	35
54	41	17	38
59	58	10	31
53	52	18	31
57	55	5	16
Fig 6d Intestine permeablity
Repeats				#1						#2						#3
	intact	leaky	overall	intact ratio	leaky ratio		intact	leaky	overall	intact ratio	leaky ratio		intact	leaky	overall	intact ratio	leaky ratio	Sum
Vehicle-D2	30	0	30	100	0		21	0	21	100	0		10	0	10	100	0	61
Elute D-D2	30	0	30	100	0		33	0	33	100	0		11	0	11	100	0	74
Vehicle-D9	22	10	32	68.75	31.25		14	8	22	63.6364	36.3636		20	11	31	64.5161	35.4839	85
Elute D-D9	24	6	30	80	20		18	6	24	75	25		26	6	32	81.25	18.75	86
Fig 6e Ratio of BAS-1::GFP worms
Repeats				#1						#2						#3
	high	low	overall	high ratio	low ratio		high	low	overall	high ratio	low ratio		high	low	overall	high ratio	low ratio	Sum
Vehicle-D2	13	2	15	86.6667	13.3333		25	5	30	83.3333	16.6667		16	3	19	84.2105	15.7895	64
Elute D-D2	14	1	15	93.3333	6.66667		26	4	30	86.6667	13.3333		17	3	20	85	15	65
Vehicle-D9	2	14	15	13.3333	93.3333		5	25	30	16.6667	83.3333		3	14	17	17.6471	82.3529	62
Elute D-D9	13	2	15	86.6667	13.3333		25	5	32	78.125	15.625		13	4	17	76.4706	23.5294	64
	Fig 6f BAS-1 GFP Relative fluorescence
	Vehicle D2	Elute D D2	Vehicle D9	Elute D D9
	0.795439	1.26691	0.447663	0.995105
	1.21728	1.13128	0.61709	1.32383
	1.11287	1.33517	1.04662	0.673065
	1.11176	1.34497	0.748911	1.12275
	1.11944	1.32198	0.406437	1.29537
	1.16514	1.33508	0.995666	1.26934
	1.1366	1.23473	0.703243	0.890107
	0.522542	1.23172	0.374229	0.944755
	0.987199	1.26356	0.967673	1.33482
	1.09475	1.36395	0.980905	0.857157
	0.982601	0.873698	1.02754	1.25478
	0.754381	1.32382	0.241082	1.01668
				1.17577
	average-	average-	average-	1.06147
	1	1.25224	0.713089	1.01465
				1.20152
				0.742725
				0.633881
				1.33469
				average-
				1.06013

## Sheet: FigS7
	Pumping assay										Calorie count measurement
	Fig S7a			Fig S7b				Fig S7c			Fig S7d
	OP50	Root265		Vehicle	PS	AGP		Vehicle	Elute D			Repeats	Sample test weight(g)	Combustion heat(J/g)
	42	41		41	44	44		39	44		OP50	#1	1.306	20690.2
	40	48		43	42	44		45	43			#2	0.6307	19764.6
	42	44		42	48	43		44	41			#3	1.2243	19770.9
	44	43		43	48	43		42	43
	44	43		44	44	45		40	43		Root265	#1	1.6704	20519
	43	41		49	43	45		35	39			#2	1.1694	21963.1
	51	43		47	42	41		43	40			#3	1.1467	21980.9
	47	42		38	42	46		37	44
	44	45		41	46	45		44	42
	39	37		39	41	42		47	41
	Fig S7e Food clearance assay- OD600nm measurements
		Day	OD600nm
			#1	#2	#3	#4	#5	#6
	OP50-N2	D1	0.709	0.729	0.807	0.746	0.732	0.724
		D2	0.306	0.306	0.347	0.372	0.372	0.429
		D3	0.091	0.231	0.24	0.166	0.181	0.068
			#1	#2	#3	#4	#5	#6
	Root265-N2	D1	0.743773	0.72292	0.7542	0.702066	0.7542	0.76984
		D2	0.403311	0.35003	0.327829	0.34115	0.34485	0.36483
		D3	0.151791	0.140419	0.212606	0.127564	0.134486	0.210134
